# Supplementary material for: Severe hyperkalemia requiring hospitalization: predictors of mortality
Source: Crit Care. 2012 Nov 21;16(6):R225. doi: 10.1186/cc11872 (PMC3672605; doi:10.1186/cc11872)
Supplement: Additional file 1 — Level of Support Offered to Patients Diagnosed with Severe Hyperklaemia. We categorized management techniques into 'level of support I' and 'level of support II' categories. 'Level of support I' contained 7 initial conservative management strategies, all given a weight of 1: drug cessation; intravenous (IV) calcium gluconate; dextrose fluid with insulin; IV or oral (PO) sodium bicarbonate; calcium polystyrene sulfonate enema; PO calcium polystyrene sulfonate; and IV or PO loop diuretics. The sum of weighted values was defined as the 'level of support I' value for each patient. 'Level of support II' contained 9 initial conservative management strategies and RRT treatments: the previously named 7 strategies were included, with the addition of hemodialysis (weight 1); and continuous renal replacement therapy (CRRT) (weight 2). The sum of weighted values was defined as the 'level of support II' value for each patient. The levels of support offered to patients are described in Additional file 1. [file cc11872-S1.XLSX]

## Sheet: Sheet1
	Level of Support Offered to Patients Diagnosed with Severe Hyperklaemia
	Level of Support Ia	N (%)	Level of Support IIb	N (%)
	0	152 (16.5)	0	123 (13.3)
	1	109 (11.8)	1	109 (11.8)
	2	160 (17.3)	2	143 (15.5)
	3	202 (21.9)	3	168 (18.2)
	4	155 (16.8)	4	162 (17.6)
	5	107 (11.6)	5	142 (15.4)
	6	29 (3.1)	6	48 (5.2)
	7	9 (1.0)	7	24 (2.6)
	Total	923 (100.0)	8	4 (0.4)
			Total	923 (100.0)
