# Supplementary material for: Severe hyperkalemia requiring hospitalization: predictors of mortality
Source: Crit Care. 2012 Nov 21;16(6):R225. doi: 10.1186/cc11872 (PMC3672605; doi:10.1186/cc11872)
Supplement: Additional file 2 — Association between improvement in severe hyperkalemia and deterioration occurring at the time of diagnosis. Patients diagnosed at the time of cardiac arrest, and those with MOF at the time of diagnosis, had lower improvement rates than those who did not have these complications at the time of diagnosis. Furthermore, improvement in hyperkalemia also markedly lowered in-hospital mortality. [file cc11872-S2.XLSX]

## Sheet: Sheet1
	Association between improvement in severe hyperkalemia and deterioration occurring at the time of diagnosis
		Improvement (N=715)	No improvement (N=208)	P
		N (%)	N (%)
	Multi-organ failure at diagnosis	96 (42.5)	130 (57.5)	<0.001
	Diagnosis at cardiac arrest	68 (36.4)	119 (63.6)	<0.001
	In-hospital mortality (death)	132 (46.6)	151 (53.4)	<0.001
